# Supplementary material for: Dopamine- and Grape-Seed-Extract-Loaded Solid Lipid Nanoparticles: Interaction Studies between Particles and Differentiated SH-SY5Y Neuronal Cell Model of Parkinson’s Disease
Source: Molecules. 2024 Apr 13;29(8):1774. doi: 10.3390/molecules29081774 (PMC11051794; doi:10.3390/molecules29081774)
Supplement: Supplementary file 1 [file molecules-29-01774-s001.zip]

Archive with 1 entries (1 files):
- molecules-2929449-supplementary.pdf
